# Supplementary material for: Tumor Suppressive Function of mir-205 in Breast Cancer Is Linked to HMGB3 Regulation
Source: PLoS One. 2013 Oct 2;8(10):e76402. doi: 10.1371/journal.pone.0076402 (PMC3788717; doi:10.1371/journal.pone.0076402)
Supplement: Table S1 — Tissue information. (XLSX) [file pone.0076402.s003.xlsx]

## Sheet: Table 2
I.D code	ID number	Age	Race	Gender	Tissue	Weight (grams)	Type	Metastasis	ER	PR	HER2	RIN
1A	M1120803A1	77	White	Female	Malignant	0.2	IDC		Positive	Positive	NA	8.4
1B	M1120803B1	77	White	Female	Normal	0.15	NAT (Adipose)					7.7
2A	M1120799A1	65	Other	Female	Malignant	0.1	IDC		Positive	Positive	Negative	8
2B	M1120799B1	65	Other	Female	Normal	0.1	NAT					6.8
3A	M1120620A1	72	White	Female	Malignant	0.1	IDC, Metastatic	Lymph node				8.7
3B	M1120620B1	72	White	Female	Normal	0.2	NAT					8.3
4A	M1120696A1	51	White	Male	Malignant	0.1	DCIS		Positive	Negative	Positive	8.5
4B	M1120696B1	51	White	Male	Normal	0.15	NAT					6.7
5A	M1120627A3	37	White	Female	Malignant	0.1						8.4
5B	M1120627B3	37	White	Female	Normal	0.1	NAT					6.9
6A	M1120840A2	64	White	Female	Malignant		IDC		Positive	Positive	NA	8.7
6B	M1120804B2	64	White	Female	Normal	0.2	NAT					7.8
7A	M1120679A1	37	White	Female	Malignant	0.2	IDC		Positive	Positive	Negative	8.9
7B	M1120679B1	37	White	Female	Normal	0.6	NAT					7.6
8A	M1120678A1	37	White	Female	Malignant	0.15	IDC		Positive	Positive	Positive	8.3
8B	M1120678B1	37	White	Female	Normal	0.15	NAT					6.8
9A	M1120847A1	59	White	Female	Malignant	0.1	IDC					8.6
9B	M1120847B1	59	White	Female	Normal	0.45	NAT					7.9
10A	M1120734A1	51	White	Female	Malignant	0.15	IDC		Positive	Positive	Negative	8.8
10B	M1120734B1	51	White	Female	Normal	0.36	NAT					8.3
11A	M1120749A3	67	White	Female	Malignant	1.1	Metastatic	Liver				7.9
11B	M1120749B1	67	White	Female	Normal	0.5						8.1
1	3081178A	73	White	Female	Primary	0.26						7
2	4070975A	43	Black	Female	Primary	0.19						8.9
3	1090025A	37	White	Female	Primary	0.25	IDC		Negative	Negative	NA	7.7
4	3071778A	60	White	Female	Primary	1						NA
5	3081284A	50	White	Female	Primary	0.36						8.1
6	1071686A	33	Black	Female	Metastatic	0.3	IDC		Negative	Negative	Negative	8.8
7	1081353A	58	Black	Female	Metastatic	0.15		Lymph node				8.8
8	4080947A	66	Black	Female	Metastatic	0.17		Lymph node				8.6
9	1030248A	69	White	Female	Metastatic	0.3		Lung	Negative	Negative	Negative	7.3
10	1030363A	64	Black	Female	Metastatic	1.9		Brain				8.5
11	4040534A	63	Other	Female	Metastatic	0.34		Lymph node				9.2
