# Supplementary material for: Tumor Suppressive Function of mir-205 in Breast Cancer Is Linked to HMGB3 Regulation
Source: PLoS One. 2013 Oct 2;8(10):e76402. doi: 10.1371/journal.pone.0076402 (PMC3788717; doi:10.1371/journal.pone.0076402)
Supplement: Table S2 — Primer sequences. (XLSX) [file pone.0076402.s004.xlsx]

## Sheet: Table 1
Gene	Primer sequence 5' to 3'
HMGB3	Sense	GACCAGCTAAGGGAGGCAA
	Anti-sense	ACAGGAAGAATCCAGACGGT
ZEB1	Sense	GTTACCAGGGAGGAGCAGTGA
	Anti-sense	TTCTGCATCTGACTCGCATTC
CDH1	Sense	TGGATAGAGAACGCATTGCCA
	Anti-sense	TCGGGCTTGTTGTCATTCTGAT
CDH3	Sense	AAAGATCAGCTACCGCATCCT
	Anti-sense	ACAAACTGCTCATCCTCACGGT
Vimentin	Sense	CAGCTAACCAACGACAAAGCC
	Anti-sense	ATCCTGTCTGAAAGATTGCAGGG
Dicer1	Sense	GGTCCACGAGTCACAATCAA
	Anti-sense	CAACTCTCGGGTTCTGCAT
Tead1	Sense	AGGCAAGACGAGGACCAGA
	Anti-sense	TTCCTTCTGGCAAGAACCTG
Notch4	Sense	CAGTGGGTATCTCTGCCAGTG
	Anti-sense	TCCTTTGAGCAGTTCTGTCCA
Gab2	Sense	ACCAGTGCATAAGCCGAAGA
	Anti-sense	AGAGAAGCTGGCACTCCTTG
Bcas3	Sense	GATGGAATGCAGGTCTGGAG
	Anti-sense	GAGCTCTTGTGCTTCACCACT
Bcl2	Sense	AGTACCTGAACCGGCACCT
	Anti-sense	CGTACAGTTCCACAAAGGCAT
Bcl6	Sense	ACCTGCAGATGGAGCATGTT
	Anti-sense	CTTGATGGCAGAAACCATCTCT
Adrb2 set 1	Sense	TCACAGCCATTGCCAAGTT
	Anti-sense	GATGAAGTAGTTGGTGACCGTC
Adrb2 set 2	Sense	CATCATCATGGGCACTTTCA
	Anti-sense	GATGAGGTTATCCTGGATCACA
Rela	Sense	GAATTCCAGTACCTGCCAGATA
	Anti-sense	TGCTCTTGAAGGTCTCATATGTC
Cnot8	Sense	TCTGGAATCAATACTTGGCAGT
	Anti-sense	TGGGAGTACATGTCCTCTGTAAG
Ran	Sense	GAAATTCGGTGGACTGAGAGAT
	Anti-sense	CTATGCCAGTTAGGCACATTCT
Bag1	Sense	AGCTGACCAGCTGGAAGAGT
	Anti-sense	GAGAGCTTCAGCTTGCAAATC
Brf2	Sense	AAAACGAACAAGTTAGTCGCAG
	Anti-sense	AGAACTCGACAAAGGTCTCTCAC
Fgfr1	Sense	GAGTATCTGGCCTCCAAGAAGT
	Anti-sense	TGTCCTCTGTCACCAGGACA
Mina	Sense	GACCATCAGCACCTACCAGA
	Anti-sense	ATACAAGCCCCGAGATGGTA
Fxr1	Sense	GAGTGAGAATTGAAGGGGACAA
	Anti-sense	CAAATGGAACCATACCGTCTTC
Ereg	Sense	CTGGTGGACATGAGTCAAAACT
	Anti-sense	TGTTCACATCGGACACCAGT
Dock4	Sense	GTTTCCAAAGGACTGGACTGTT
	Anti-sense	TTACGAAGTGCATCTGAGAGGT
Rab6b	Sense	GAAGACTGGCTACAACGTGAAG
	Anti-sense	CTTTTCTCCTGGACATTCTCCA
Plxna4	Sense	TTCAATGGCAAAGAATCTGTCA
	Anti-sense	TGAGGGTGGTTGTGTTCACA
Runx2	Sense	AGTAGCAAGGTTCAACGATCTG
	Anti-sense	AGGATTTGTGAAGACGGTTATG
HMGB1	Sense	TGACAAGCAGCCTTATGAAAAG
	Anti-sense	CTTTAGCTCGATATGCAGCAAT
miR-205 primary/precursor insert for pcDNA3.1+ cloning using EcoRI and XhoI restriction enzymes	Sense	GACCGAATTCACGTGTTGAACTAGCTCTCT
	Anti-sense	ATGCCTCGAGTCATTGATCACATTTCTCTC
